# Supplementary material for: Structural variation in Drosophila melanogaster spermathecal ducts and its association with sperm competition dynamics
Source: R Soc Open Sci. 2020 Mar 25;7(3):200130. doi: 10.1098/rsos.200130 (PMC7137968; doi:10.1098/rsos.200130)
Supplement: Dataset 1 [file rsos200130supp1.csv]

ID	Female	Male	Mate	Plug	Photos_start	plug_no	Age	RFP_remate	ST1	ST2	SR	Plug_identity	red_ST1	red_ST2	red_SR	D1	D2	D3	D45	D67	D89	D10
1	W		V	N	0		1									0
2	W		V	N	2		1									0
3	W		V	N	4		1									0
4	W		V	N	7		1									0
5	W		V	N	9		1									0
6	W		V	N	11		1									0
7	W		V	N	13		1									0
8	W		V	N	15		1									0
9	W		V	N	17		1									0
10	W		V	N	19		1									0
1	D		V	N	21		1									0
2	D		V	N	23		1									0
3	D		V	N	25		1									0
4	D		V	N	27		1									0
5	D		V	Y	29	1	1									0
6	D		V	N	33		1									0
7	D		V	N	35		1									0
8	D		V	N	37		1									0
9	D		V	N	39		1									0
10	D		V	N	41		1									0
2	D	D	M	Y	43	1	1									82
4	D	D	M	N	45		1									7
5	D	D	M	N	47		1									87
6	D	D	M	N	49		1									82
7	D	D	M	N	51		1									62
8	D	D	M	N	55		1									74
9	D	D	M	N	57		1									64
10	D	D	M	N	59		1									92
11	D	D	M	N	61		1									75
12	D	D	M	N	63		1									27
13	D	D	M	N	65		1									74
14	D	D	M	N	67		1									42
15	D	D	M	N	69		1									55
16	D	D	M	N	71		1									77
17	D	D	M	N	73		1									51
20	D	D	M	Y	75	1	1									32
21	D	D	M	N	77		1									54
1	W	D	M	N	79		1									29
2	W	D	M	N	81		1									63
3	W	D	M	N	83		1									47
4	W	D	M	N	85		1									78
5	W	D	M	N	87		1									59
6	W	D	M	N	89		1									38
7	W	D	M	N	91		1									27
8	W	D	M	N	93		1									16
9	W	D	M	N	95		1									48
10	W	D	M	N	97		1									37
11	W	D	M	N	99		1									54
12	W	D	M	N	101		1									57
13	W	D	M	N	103		1									62
14	W	D	M	N	105		1									54
15	W	D	M	N	107		1									0
16	W	D	M	N	109		1									23
17	W	D	M	N	111		1									58
18	W	D	M	N	113		1									34
19	W	D	M	N	115		1									30
20	W	D	M	N	117		1									27
21	W	D	M	N	119		1									59
1	D	G	M	N	121		1		4	127	Y					86
2	D	G	M	N	123		1		0	1	Y					80
3	D	G	M	N	125		1		0	117	Y					51
4	D	G	M	N	129		1		35	148	Y					72
5	D	G	M	N	131		1		0	0	N					0
6	D	G	M	N	133		1		80	163	Y					44
8	D	G	M	N	135		1		70	84	Y					84
9	D	G	M	N	137		1		0	0	N					0
10	D	G	M	N	139		1		49	79	Y					77
11	D	G	M	N	143		1		81	94	Y					0
12	D	G	M	N	145		1		0	0	Y					0
13	D	G	M	N	147		1		111	112	Y					27
14	D	G	M	N	149		1		0	0	Y					47
15	D	G	M	N	151		1		105	132	Y					62
17	D	G	M	N	153		1		30	87	Y					65
18	D	G	M	N	155		1		69	98	Y					66
19	D	G	M	Y	157	1	1		0	89	Y	ST1				83
20	D	G	M	N	159		1		0	29	Y					49
21	D	G	M	Y	161	2	1		0	39	Y	Both				75
22	D	G	M	N	163		1		0	9	N					22
23	D	G	M	N	164		1		69	76	Y					67
24	D	G	M	Y	166	1	1		72	97	Y	ST1				70
25	D	G	M	N	171		1		75	116	Y					91
26	D	G	M	Y	172	1	1		23	122	Y	ST2				93
27	D	G	M	N	173		1		57	86	Y					109
28	D	G	M	N	175		1		35	54	Y					84
1	W		V	N	177		2									0	0	0	0
2	W		V	N	179		2									0	0	0	0
3	W		V	N	181		2									0	0	0	0
4	W		V	N	183		2									0	0	0	0
5	W		V	N	185		2									0	0	0	0
6	W		V	N	187		2									0	0	0	0
7	W		V	N	189		2									0	0	0	0
8	W		V	N	191		2									0	0	0	0
9	W		V	N	193		2									0	0	0	0
10	W		V	N	195		2									0	0	0	0
1	W	D	M	N	197		2									88	38	55	114
2	W	D	M	N	199		2									37	23	23	54
3	W	D	M	N	201		2									23	15	26	92
4	W	D	M	N	203		2									65	43	63	126
5	W	D	M	N	205		2									55	35	35	104
6	W	D	M	N	207		2									64	38	63	96
7	W	D	M	N	209		2									37	24	27	0
8	W	D	M	N	211		2									10	29	30	21
9	W	D	M	N	213		2									53	26	37	104
10	W	D	M	N	215		2									51	29	48	85
12	W	D	M	N	217		2									55	26	31	83
13	W	D	M	N	219		2									44	29	50	53
15	W	D	M	N	221		2									14	1	0	0
16	W	D	M	N	223		2									15	32	28	72
17	W	D	M	N	225		2									61	37	49	62
18	W	D	M	N	227		2									57	27	24	43
19	W	D	M	N	229		2									43	37	51	83
20	W	D	M	N	231		2									49	40	47	120
21	W	D	M	N	233		2									51	12	50	66
22	W	D	M	N	235		2									57	39	46	48
1	D		V	N	237		2									0	0	0	0
2	D		V	N	239		2									0	0	0	0
3	D		V	N	241		2									0	0	0	0
4	D		V	N	243		2									0	0	0	0
5	D		V	N	245		2									0	0	0	0
6	D		V	N	247		2									0	0	0	0
7	D		V	Y	249	2	2									0	0	0	0
8	D		V	N	253		2									0	0	0	0
9	D		V	N	255		2									0	0	0	0
10	D		V	N	257		2									0	0	0	0
1	D	D	M	N	259		2									44	4	7	34
2	D	D	M	N	261		2									52	43	50	119
3	D	D	M	N	263		2									54	50	68	119
4	D	D	M	N	265		2									58	65	45	144
5	D	D	M	Y	267	1	2									73	34	57	102
6	D	D	M	Y	269	2	2									65	64	70	141
7	D	D	M	N	273		2									68	67	89	141
8	D	D	M	N	275		2									96	38	59	136
9	D	D	M	Y	277	1	2									61	46	52	129
11	D	D	M	N	279		2									62	40	91	138
12	D	D	M	N	281		2									46	76	76	145
15	D	D	M	N	283		2									47	37	42	145
16	D	D	M	N	285		2									69	34	51	137
17	D	D	M	N	287		2									0	57	8	27
18	D	D	M	Y	289	1	2									38	15	23	12
19	D	D	M	N	293		2									60	43	62	101
20	D	D	M	N	295		2									62	51	52	31
21	D	D	M	Y	297	1	2									24	58	74	126
1	D	G	M	N	301		2		52	82	Y					44	51	52	120
2	D	G	M	N	303		2		0	0	Y					21	5	2	2
4	D	G	M	Y	305	1	2		0	1	Y	ST2				41	11	29	68
5	D	G	M	N	307		2		47	54	Y					52	53	68	142
7	D	G	M	N	309		2		67	77	Y					56	34	60	119
8	D	G	M	N	311		2		64	76	Y					64	45	62	137
9	D	G	M	N	313		2		86	96	Y					66	62	57	129
10	D	G	M	Y	315	1	2		28	65	Y	ST2				32	55	42	45
11	D	G	M	N	319		2		0	7	Y					66	50	15	8
12	D	G	M	N	321		2		16	31	Y					72	46	24	30
13	D	G	M	N	323		2		57	72	Y					61	49	52	132
14	D	G	M	Y	325	1	2		115	122	Y	ST1				42	27	37	13
15	D	G	M	N	327		2		4	68	Y					75	27	42	74
18	D	G	M	N	329		2		9	11	Y					53	16	40	124
19	D	G	M	N	331		2		58	80	Y					55	3	20	46
20	D	G	M	N	333		2		75	92	Y					34	49	51	89
21	D	G	M	N	335		2		0	0	N					10	2	1	0
22	D	G	M	N	337		2		0	0	Y					79	69	75	30
23	D	G	M	N	339		2		66	74	Y					68	55	59	147
24	D	G	M	N	341		2		45	57	Y					96	50	61	130
25	D	G	M	N	343		2		19	47	Y					81	29	26	29
26	D	G	M	N	345		2		0	11	Y					60	56	71	145
27	D	G	M	N	347		2		5	76	Y					76	44	70	51
28	D	G	M	N	349		2		72	77	Y					51	49	53	70
29	D	G	M	N	351		2		70	92	Y					76	59	62	121
1	D		V	Y	353	1	3									0	0	0	0	0	0
2	D		V	N	355		3									0	0	0	0	0	0
3	D		V	N	357		3									0	0	0	0	0	0
4	D		V	N	359		3									0	0	0	0	0	0
6	D		V	N	361		3									0	0	0	0	0	0
7	D		V	Y	363	1	3									0	0	0	0	0	0
8	D		V	N	365		3									0	0	0	0	0	0
9	D		V	Y	367	1	3									0	0	0	0	0	0
10	D		V	N	369		3									0	0	0	0	0	0
1	D	D	M	N	371		3									0	0	0	0	0	0
2	D	D	M	N	373		3									58	43	52	152	138	68
3	D	D	M	N	375		3									54	32	64	132	100	69
4	D	D	M	N	377		3									68	31	52	61	0	13
5	D	D	M	N	379		3									32	32	73	135	12	0
7	D	D	M	N	381		3									59	28	53	112	11	9
8	D	D	M	N	383		3									67	54	59	109	38	0
10	D	D	M	N	385		3									38	33	25	64	11	0
12	D	D	M	N	387		3									63	64	59	94	10	5
13	D	D	M	N	389		3									78	52	42	20	12	0
14	D	D	M	Y	391	1	3									68	49	68	126	7	32
15	D	D	M	N	393		3									22	2	1	0	0	0
17	D	D	M	N	395		3									101	71	80	91	27	35
18	D	D	M	Y	397	1	3									71	66	56	98	69	27
19	D	D	M	N	399		3									66	55	75	137	45	32
1	W		V	N	401		3									0	0	0	0	0	0
2	W		V	N	403		3									0	0	0	0	0	0
3	W		V	N	405		3									0	0	0	0	0	0
4	W		V	N	407		3									0	0	0	0	0	0
5	W		V	N	409		3									0	0	0	0	0	0
6	W		V	N	411		3									0	0	0	0	0	0
7	W		V	N	413		3									0	0	0	0	0	0
8	W		V	N	415		3									0	0	0	0	0	0
9	W		V	N	417		3									0	0	0	0	0	0
10	W		V	N	419		3									0	0	0	0	0	0
2	W	D	M	N	421		3									33	34	54	101	38	7
3	W	D	M	N	423		3									54	29	53	72	5	2
4	W	D	M	N	425		3									35	32	47	93	47	2
5	W	D	M	N	427		3									61	37	39	100	36	1
6	W	D	M	N	429		3									53	28	39	98	57	51
7	W	D	M	N	431		3									32	41	40	51	4	0
8	W	D	M	Y	433	1	3									37	36	27	68	27	16
9	W	D	M	N	435		3									78	31	69	135	35	1
10	W	D	M	N	437		3									52	29	36	100	73	4
11	W	D	M	N	439		3									36	49	54	128	40	0
1	D	G	M	N	441		3		0	0	N					88	63	93	130	18	0
2	D	G	M	N	443		3		0	1	N					33	14	8	1	0	0
3	D	G	M	Y	445	1	3		1	46	Y	ST1				76	34	55	45	19	24
7	D	G	M	N	447		3		32	75	N					68	52	72	47	33	30
9	D	G	M	Y	449	1	3		73	111	Y	ST1				56	41	53	9	5	2
10	D	G	M	N	451		3		30	59	Y					53	56	51	69	54	56
12	D	G	M	N	453		3		3	8	Y					56	19	39	116	112	64
13	D	G	M	N	455		3		37	45	Y					87	57	80	141	70	39
14	D	G	M	N	457		3		0	32	Y					76	50	76	135	70	55
15	D	G	M	N	459		3		11	27	Y					64	42	62	45	8	0
16	D	G	M	Y	461	1	3		0	39	Y	ST1				44	10	40	72	28	31
17	D	G	M	Y	463	1	3			79	Y					43	48	63	108	15	3
18	D	G	M	N	465		3		4	6	Y					65	56	66	128	41	22
19	D	G	M	N	467		3		0	1	N					65	62	31	0	0	0
20	D	G	M	Y	469	1	3		2	51	Y	ST2				35	31	68	138	100	23
21	D	G	M	N	471		3		43	44	Y					67	51	61	118	59	29
4	D	G	M	Y	473	1	3		0	0	N					53	22	30	1	0	0
6	D	G	M	N	477		3		0	0	N					0	0	0	0	0	0
8	D	G	M	X	480		3		0	103	Y					52	43	63	106	23	1
22	D	G	M	N	485		3		2	11	Y					71	38	54	126	66	81
23	D	G	M	N	487		3		1	4	Y					62	65	75	136	67	41
24	D	G	M	N	489		3		0	3	N					58	39	66	100	41	10
25	D	G	M	N	491		3		27	32	Y					65	40	57	119	63	45
26	D	G	M	N	493		3		3	5	Y					62	68	45	102	85	30
27	D	G	M	N	495		3		0	1	Y					69	44	84	59	16	0
28	D	G	M	N	497		3		7	8	Y					61	48	62	78	43	50
29	D	G	M	N	499		3		0	0	Y					98	31	37	55	34	7
12	W	D	M	N	501		3									5	4	7	8	12	5
13	W	D	M	N	503		3									34	45	32	107	62	17
14	W	D	M	Y	505	1	3									43	32	45	89	41	7
15	W	D	M	Y	507	1	3									0	0	0	0	0	0
16	W	D	M	N	509		3									49	15	8	8	8	0
17	W	D	M	N	511		3									50	28	42	101	17	2
18	W	D	M	N	513		3									32	32	68	110	25	0
19	W	D	M	N	515		3									30	40	46	48	0	0
20	W	D	M	N	517		3									50	25	37	58	5	0
21	W	D	M	N	519		3									60	34	32	108	69	1
23	W	D	M	N	521		3									40	48	55	108	6	0
2	D	G	M	Y	523	2	4	Y	0	121	N	Both	0	0	N	50	51	53	78	0	0	0
3	D	G	M	N	525		4	Y	7	12	Y		0	3	Y	68	67	71	123	57	35	51
4	D	G	M	N	528		4	Y	5	7	Y		13	25	Y	81	57	70	90	34	36	58
5	D	G	M	N	531		4	Y	2	0	Y		7	15	Y	54	39	58	111	37	31	54
7	D	G	M	N	534		4	Y	0	4	N		23	10	Y	50	56	49	79	49	0	19
10	D	G	M	N	536		4	Y	42	76	Y		0	2	N	77	49	61	146	85	53	39
11	D	G	M	N	538		4	Y	3	17	Y		40	30	Y	29	49	59	115	41	31	35
13	D	G	M	N	540		4	Y	0	0	N		0	2	Y	0	0	0	0	0	0	2
14	D	G	M	N	542		4	Y	0	0	N		0	0	Y	79	56	55	135	35	1	82
15	D	G	M	Y	544	2	4	Y	49	88	N	Both	0	0	N	70	54	77	116	11	25	0
17	D	G	M	N	546		4	Y	0	0	N		10	19	Y	71	48	57	134	108	26	53
19	D	G	M	N	548		4	Y	27	59	Y		0	0	Y	48	21	3	0	0	0	0
20	D	G	M	N	551		4	Y	0	4	N		18	16	Y	83	56	82	35	37	13	63
26	D	G	M	N	554		4	Y	0	0	Y		5	6	Y	54	32	39	77	50	0	42
27	D	G	M	Y	556	1	4	Y	0	0	N	ST1	0	22	Y	0	0	0	0	0	0	57
28	D	G	M	N	558		4	Y	0	118	N		26	0	Y	42	30	47	147	50	0	64
29	D	G	M	Y	566	1	4	Y	0	0	N	ST1	0	29	Y	73	42	53	122	42	0	55
32	D	G	M	Y	572	2	4	Y	15	1	N	Both	0	0	Y	55	43	59	121	44	0	54
33	D	G	M	N	578		4	Y	27	38	Y		10	12	Y	39	17	57	111	52	27	13
34	D	G	M	N	580		4	Y	3	7	Y		42	2	Y	73	53	68	36	56	37	62
18	D	G	M	N	582		4	N	0	0	Y					68	33	43	84	76	65	41
23	D	G	M	N	584		4	N	0	0	N					27	2	0	0	0	0	0
16	D	G	M	N	586		4	N	0	0	Y					36	22	18	55	22	49	10
22	D	G	M	N	588		4	N	0	0	N					19	5	1	0	0	0	0
21	D	G	M	N	590		4	N	0	2	Y					30	35	37	61	51	59	33
25	D	G	M	Y	592	1	4	N	0	1	N	ST2				75	12	3	1	0	0	49
8	D	G	M	N	594		4	N	9	13	Y					42	35	38	71	30	33	22
9	D	G	M	Y	596	1	4	N	0		Y	ST1				0	52	40	113	121	121	29
1	D	G	M	N	598		4	N	1	2	Y					48	40	60	96	88	53	21
31	D	G	M	N	600		4	N	0	9	N					73	59	91	31	5	0	0
